# Supplementary material for: Light Induces Carotenoid Biosynthesis-Related Gene Expression, Accumulation of Pigment Content, and Expression of the Small Heat Shock Protein in Apple Fruit
Source: Int J Mol Sci. 2022 May 31;23(11):6153. doi: 10.3390/ijms23116153 (PMC9181450; doi:10.3390/ijms23116153)
Supplement: Supplementary file 1 [file ijms-23-06153-s001.zip]

Archive with 1 entries (1 files):
- ijms-1725858-Supplementary.pdf
